# Supplementary material for: Combining Blue Light and Yellow Curcumin to Obtain a “Green” Tool for Berry Preservation against Bacterial Contamination: A Preliminary Investigation
Source: Foods. 2023 May 18;12(10):2038. doi: 10.3390/foods12102038 (PMC10217088; doi:10.3390/foods12102038)
Supplement: Supplementary file 1 [file foods-12-02038-s001.zip]

Archive with 1 entries (1 files):
- foods-2326672-supplementary.docx
